# Supplementary material for: Diagnostic Value of Serum Sodium Level and Neutrophil-to-Lymphocyte Ratio in Predicting Severity of Acute Appendicitis: A Retrospective Cross-Sectional Two-Center Study
Source: Medicina (Kaunas). 2024 Nov 9;60(11):1844. doi: 10.3390/medicina60111844 (PMC11596607; doi:10.3390/medicina60111844)
Supplement: Supplementary file 1 [file medicina-60-01844-s001.zip]

Archive with 1 entries (1 files):
- medicina-3275212-supplementary.pdf
